# Supplementary material for: Melanin Nanoparticles Obtained from Preformed Recombinant Melanin by Bottom-Up and Top-Down Approaches
Source: Polymers (Basel). 2023 May 19;15(10):2381. doi: 10.3390/polym15102381 (PMC10224555; doi:10.3390/polym15102381)
Supplement: Supplementary file 1 [file polymers-15-02381-s001.zip]

Archive with 1 entries (1 files):
- polymers-2320457-supplementary.pdf
